# Supplementary material for: Rolling Circle cDNA Synthesis Uncovers Circular RNA Splice Variants
Source: Int J Mol Sci. 2019 Aug 16;20(16):3988. doi: 10.3390/ijms20163988 (PMC6721031; doi:10.3390/ijms20163988)
Supplement: Supplementary file 1 [file ijms-20-03988-s001.zip]

Archive with 3 entries (3 files):
- Das et al. Supplimentary files/Das et al. Supplementary text & Figure_Revised.pdf
- Das et al. Supplimentary files/Supplementary Table S1.  Sequences of the DNA primers used to in this study.xlsx
- Das et al. Supplimentary files/Supporting Table S2. Gene Ontology analysis.xlsx
